# Supplementary material for: Growth cone-specific functions of XMAP215 in restricting microtubule dynamics and promoting axonal outgrowth
Source: Neural Dev. 2013 Dec 1;8:22. doi: 10.1186/1749-8104-8-22 (PMC3907036; doi:10.1186/1749-8104-8-22)
Supplement: Additional file 3 — A. Timelapse of Xenopus growth cone demonstrates XMAP215-GFP tracks MT plus-ends and also binds MT lattice within the growth cone and also in the axon shaft. B. Timelapse of Xenopus growth cone demonstrates GFP-TOG localization to MT lattice within the growth cone and also in the axon shaft. C. Timelapse montage of a single MT, showing mKate2-EB1 (top panels) and GFP-TOG (bottom panels). This is an example where GFP-TOG does not track the plus-end and instead accumulates in relatively stable punctae along the MT lattice. [file 1749-8104-8-22-S3.zip]

Archive with 3 entries (3 files):
- 2808552191135889_add3a.mov
- 2808552191135889_add3b.mov
- 2808552191135889_add3c.mov
