# Supplementary material for: Growth cone-specific functions of XMAP215 in restricting microtubule dynamics and promoting axonal outgrowth
Source: Neural Dev. 2013 Dec 1;8:22. doi: 10.1186/1749-8104-8-22 (PMC3907036; doi:10.1186/1749-8104-8-22)
Supplement: Additional file 4 — A. Timelapse of mKate2-tubulin at low levels in control growth cone overlaid with flow vectors calculated by qFSM software. B. Timelapse of mKate2-tubulin at low levels in XMAP215 KD growth cone overlaid with flow vectors calculated by qFSM software. C. Timelapse of F-actin speckles overlaid with flow vectors calculated by qFSM software in control growth cone. D. Timelapse of F-actin speckles overlaid with flow vectors calculated by qFSM software in XMAP215 KD growth cone. [file 1749-8104-8-22-S4.zip]

Archive with 4 entries (4 files):
- 2808552191135889_add4a
- 2808552191135889_add4b
- 2808552191135889_add4c
- 2808552191135889_add4d
